# Supplementary material for: Expression Levels of the Tnni3k Gene in the Heart Are Highly Associated with Cardiac and Glucose Metabolism-Related Phenotypes and Functional Pathways
Source: Int J Mol Sci. 2023 Aug 14;24(16):12759. doi: 10.3390/ijms241612759 (PMC10454158; doi:10.3390/ijms241612759)
Supplement: Supplementary file 1 [file ijms-24-12759-s001.zip]

Archive with 4 entries (4 files):
- Supplementary table s1.xlsx
- Supplementary table s2.xlsx
- Supplementary table s3.xlsx
- Supplementary table s4.pdf
