# Supplementary material for: Expression Levels of the Tnni3k Gene in the Heart Are Highly Associated with Cardiac and Glucose Metabolism-Related Phenotypes and Functional Pathways
Source: Int J Mol Sci. 2023 Aug 14;24(16):12759. doi: 10.3390/ijms241612759 (PMC10454158; doi:10.3390/ijms241612759)
Supplement: Supplementary file 1 [file ijms-24-12759-s001.zip › Supplementary table s1.xlsx]

## Sheet: Sheet1
Supplementary Table S1: KEGG pathways significantly enriched by Tnni3k-correlated genes with P<0.05
ID	Description	GeneRatio	BgRatio	pvalue	p.adjust	qvalue	geneID
mmu04931	Insulin resistance	17/465	110/8943	4.80629e-05	0.0147073	0.0126481	Akt3/Cpt1a/Prkag1/Mlxip/Ppp1r3b/Creb5/Prkce/Slc2a1/Agt/Ppp1cb/Gfpt2/Creb1/Prkcd/Akt1/Irs1/Pck2/Nfkb1
mmu04350	TGF-beta signaling pathway	15/465	95/8943	0.000103502	0.0158358	0.0136187	Bambi/Bmpr2/Chrd/Smad7/Smurf2/Acvr2b/Smurf1/Bmp7/Grem2/Acvr1b/Hjv/Tgfb3/Inhbc/Nodal/Zfyve9
mmu04933	AGE-RAGE signaling pathway in diabetic complications	15/465	101/8943	0.000209412	0.018513	0.0159211	Akt3/Col4a1/Tgfb3/Edn1/Prkce/Agtr1b/Agt/Agtr1a/Prkcd/Bcl2/Akt1/Col1a1/Nfkb1/Diaph1/Jak2
mmu05415	Diabetic cardiomyopathy	24/465	211/8943	0.000242	0.018513	0.0159211	Atp5g3/Slc25a4/Ndufa13/Uqcrfs1/Akt3/Sdhd/Ncf2/Cox5a/Ace/Ndufa7/Ncf4/Tgfb3/Slc2a1/Agtr1b/Agt/Ppp1cb/Agtr1a/Gfpt2/Prkcd/Akt1/Col1a1/Irs1/Nfkb1/COX2
mmu04261	Adrenergic signaling in cardiomyocytes	19/465	152/8943	0.000323651	0.0198075	0.0170343	Akt3/Myl3/Scn5a/Scn7a/Atp1a2/Creb5/Cacng2/Agtr1b/Agt/Ppp1cb/Gnas/Adcy4/Agtr1a/Creb1/Bcl2/Akt1/Cacng4/Cacnb1/Cacng8
mmu04141	Protein processing in endoplasmic reticulum	20/465	172/8943	0.000591187	0.0301505	0.0259292	Dad1/Txndc5/Hspa1a/Atf6/Hsph1/Sec24d/Amfr/Capn1/Ganab/Eif2ak1/Hsp90aa1/Ern1/Hspa1b/Canx/Man1a/Ubxn6/Dnaja1/Dnajb2/Bcl2/Sar1a
mmu04213	Longevity regulating pathway - multiple species	10/465	62/8943	0.0012312	0.0538209	0.0462856	Akt3/Hspa1a/Hdac2/Rptor/Prkag1/Hspa1b/Igf1r/Adcy4/Akt1/Irs1
mmu04915	Estrogen signaling pathway	16/465	134/8943	0.00154029	0.0589161	0.0506675	Akt3/Hspa1a/Ebag9/Hbegf/Hsp90aa1/Krt10/Ncoa2/Creb5/Hspa1b/Kcnj3/Gnas/Adcy4/Creb1/Prkcd/Bcl2/Akt1
mmu05215	Prostate cancer	13/465	99/8943	0.00176594	0.0600419	0.0516356	Akt3/E2f2/Pdgfd/Etv5/Hsp90aa1/Creb5/Tcf7l1/Igf1r/Creb1/Bcl2/Akt1/Ar/Nfkb1
mmu05010	Alzheimer disease	33/465	383/8943	0.0028466	0.0845234	0.0726895	Atp5g3/Slc25a4/Ppid/Ndufa13/Uqcrfs1/Akt3/Sdhd/Psmb5/Cox5a/Fzd2/Atf6/Ppp3ca/Psma1/Apaf1/Capn1/Slc39a6/Apbb1/Frat1/Rtn3/Ndufa7/Ern1/Ulk1/Psmc5/Adam10/Lpl/Slc39a13/Slc39a11/Akt1/Irs1/Nfkb1/Grin1/Apc/COX2
mmu05222	Small cell lung cancer	12/465	93/8943	0.00303842	0.0845234	0.0726895	Akt3/E2f2/Xiap/Traf5/Apaf1/Col4a1/Cks2/Lama4/Rxrb/Bcl2/Akt1/Nfkb1
mmu04920	Adipocytokine signaling pathway	10/465	71/8943	0.00348449	0.0888545	0.0764142	Akt3/Cpt1a/Prkag1/Rxrb/Slc2a1/Akt1/Irs1/Pck2/Nfkb1/Jak2
mmu00071	Fatty acid degradation	8/465	52/8943	0.00502732	0.116606	0.10028	Acadvl/Cpt1a/Hadh/Acat1/Eci1/Ehhadh/Eci2/Aldh9a1
mmu00310	Lysine degradation	9/465	64/8943	0.00552832	0.116606	0.10028	Mecom/Plod2/Hadh/Acat1/Plod1/Ehhadh/Prdm2/Kmt5c/Aldh9a1
mmu04924	Renin secretion	10/465	76/8943	0.00571881	0.116606	0.10028	Pde3a/Ppp3ca/Ace/Kcnj2/Edn1/Agtr1b/Agt/Gnas/Agtr1a/Creb1
mmu05020	Prion disease	24/465	268/8943	0.00643744	0.116606	0.10028	C7/Atp5g3/Slc25a4/Ndufa13/Uqcrfs1/Sdhd/Ncf2/Psmb5/Cox5a/Hspa1a/Ppp3ca/Psma1/Apaf1/Ndufa7/Creb5/Ncf4/Hspa1b/Psmc5/Creb1/Prkcd/Grin1/Prnp/Ryr1/COX2
mmu04211	Longevity regulating pathway	11/465	90/8943	0.00674441	0.116606	0.10028	Akt3/Rptor/Prkag1/Ulk1/Creb5/Igf1r/Adcy4/Creb1/Akt1/Irs1/Nfkb1
mmu04140	Autophagy - animal	15/465	142/8943	0.00685915	0.116606	0.10028	Akt3/Mtmr14/Rptor/Map1lc3b/Sh3glb1/Ern1/Ulk1/Vmp1/Igf1r/Atg12/Prkcd/Bcl2/Akt1/Irs1/Rab7b
mmu05410	Hypertrophic cardiomyopathy	11/465	91/8943	0.00732427	0.117959	0.101444	Myl3/Itga1/Ace/Prkag1/Tgfb3/Cacng2/Edn1/Agt/Cacng4/Cacnb1/Cacng8
mmu04510	Focal adhesion	19/465	201/8943	0.00838138	0.123762	0.106434	Akt3/Xiap/Actn4/Zyx/Itga1/Parvb/Pdgfd/Col4a1/Flnb/Flt4/Lama4/Thbs3/Vav1/Ppp1cb/Igf1r/Bcl2/Akt1/Col1a1/Diaph1
mmu04022	cGMP-PKG signaling pathway	17/465	173/8943	0.00849346	0.123762	0.106434	Slc25a4/Akt3/Pde3a/Nppb/Adora3/Ppp3ca/Gna12/Atp1a2/Creb5/Prkce/Agtr1b/Ppp1cb/Adcy4/Agtr1a/Creb1/Akt1/Irs1
mmu04010	MAPK signaling pathway	25/465	294/8943	0.0103621	0.144128	0.123949	Akt3/Jund/Hspa1a/Mecom/Ppp3ca/Pdgfd/Dusp5/Gna12/Ptprr/Flnb/Lamtor3/Areg/Angpt2/Angpt1/Flt4/Tgfb3/Cacng2/Hspa1b/Igf1r/Efna5/Akt1/Nfkb1/Cacng4/Cacnb1/Cacng8
mmu04152	AMPK signaling pathway	13/465	126/8943	0.01373	0.163893	0.140947	Akt3/Fbp2/Cpt1a/Rptor/Prkag1/Ulk1/Creb5/Igf1r/Creb1/Akt1/Irs1/Pck2/Scd4
mmu04917	Prolactin signaling pathway	9/465	74/8943	0.0140681	0.163893	0.140947	Akt3/Socs2/Socs4/Socs5/Cish/Prlr/Akt1/Nfkb1/Jak2
mmu00510	N-Glycan biosynthesis	7/465	50/8943	0.0141052	0.163893	0.140947	Dad1/Mgat5/Man2a1/Ganab/Mgat2/Man1a/B4galt1
mmu01212	Fatty acid metabolism	8/465	62/8943	0.0143902	0.163893	0.140947	Acadvl/Cpt1a/Hadh/Acat1/Ehhadh/Scp2/Tecr/Scd4
mmu04260	Cardiac muscle contraction	10/465	87/8943	0.0144612	0.163893	0.140947	Uqcrfs1/Myl3/Casq2/Cox5a/Atp1a2/Cacng2/Cacng4/Cacnb1/COX2/Cacng8
mmu04066	HIF-1 signaling pathway	12/465	114/8943	0.0151352	0.165407	0.142248	Akt3/Aldob/Egln3/Eno2/Angpt2/Angpt1/Edn1/Slc2a1/Igf1r/Bcl2/Akt1/Nfkb1
mmu04925	Aldosterone synthesis and secretion	11/465	102/8943	0.0165857	0.175008	0.150506	Kcnk9/Atp1a2/Creb5/Prkce/Agtr1b/Agt/Gnas/Adcy4/Agtr1a/Creb1/Dagla
mmu04270	Vascular smooth muscle contraction	14/465	144/8943	0.0174936	0.178435	0.153453	Nppb/Gna12/Edn1/Avpr1a/Prkce/Agtr1b/Agt/Ppp1cb/Gnas/Arhgef11/Adcy4/Agtr1a/Prkcd/Calcb
mmu04922	Glucagon signaling pathway	11/465	104/8943	0.0189386	0.186943	0.16077	Akt3/Fbp2/Ppp3ca/Cpt1a/Prkag1/Creb5/Slc2a1/Gnas/Creb1/Akt1/Pck2
mmu05166	Human T-cell leukemia virus 1 infection	21/465	250/8943	0.0202279	0.193429	0.166348	Slc25a4/Akt3/E2f2/Xiap/Ppp3ca/Vac14/Ccnb2/Crtc3/Atr/Creb5/Cdkn2c/Tgfb3/Canx/Anapc2/Slc2a1/Adcy4/Creb1/Akt1/Lta/Nfkb1/Anapc1
mmu00020	Citrate cycle (TCA cycle)	5/465	32/8943	0.0234298	0.207179	0.178173	Idh2/Sdhd/Fh1/Mdh2/Pck2
mmu00630	Glyoxylate and dicarboxylate metabolism	5/465	32/8943	0.0234298	0.207179	0.178173	Mmut/Shmt1/Mdh2/Pcca/Acat1
mmu05414	Dilated cardiomyopathy	10/465	94/8943	0.0237376	0.207179	0.178173	Myl3/Itga1/Tgfb3/Cacng2/Agt/Gnas/Adcy4/Cacng4/Cacnb1/Cacng8
mmu04928	Parathyroid hormone synthesis, secretion and action	11/465	108/8943	0.024374	0.207179	0.178173	Jund/Hbegf/Gna12/Creb5/Rxrb/Mmp17/Gnas/Arhgef11/Adcy4/Creb1/Bcl2
mmu00620	Pyruvate metabolism	6/465	44/8943	0.0252298	0.208657	0.179444	Hagh/Fh1/Mdh2/Acat1/Pck2/Aldh9a1
mmu04360	Axon guidance	16/465	181/8943	0.0262004	0.210982	0.181443	Enah/Bmpr2/Ppp3ca/Dpysl2/Slit2/Ntn1/Sema6d/Bmp7/Srgap2/Ntn4/Ephb1/Ablim2/Plxna1/Srgap1/Efna5/Sema4b
mmu05145	Toxoplasmosis	11/465	110/8943	0.0274817	0.215625	0.185436	Akt3/Xiap/Hspa1a/Alox5/Lama4/Tgfb3/Hspa1b/Bcl2/Akt1/Nfkb1/Jak2
mmu04910	Insulin signaling pathway	13/465	139/8943	0.0285925	0.218733	0.188109	Akt3/Socs2/Fbp2/Socs4/Rptor/Prkar2a/Prkag1/Ppp1r3b/Ppp1cb/Akt1/Irs1/Pck2/Rhoq
mmu04340	Hedgehog signaling pathway	7/465	58/8943	0.0298337	0.219237	0.188542	Grk2/Smurf2/Smurf1/Dhh/Gli3/Bcl2/Ptch2
mmu04550	Signaling pathways regulating pluripotency of stem cells	13/465	140/8943	0.0300914	0.219237	0.188542	Akt3/Bmpr2/Fzd2/Il6st/Acvr2b/Acvr1b/Inhbc/Nodal/Igf1r/Akt1/Jak2/Pcgf6/Apc
mmu04725	Cholinergic synapse	11/465	112/8943	0.0308653	0.219646	0.188894	Akt3/Kcnj2/Creb5/Kcnq5/Kcnj3/Adcy4/Creb1/Bcl2/Akt1/Chrm4/Jak2
mmu04927	Cortisol synthesis and secretion	8/465	72/8943	0.0325798	0.22251	0.191357	Kcna4/Creb5/Agtr1b/Agt/Gnas/Adcy4/Agtr1a/Creb1
mmu00533	Glycosaminoglycan biosynthesis - keratan sulfate	3/465	14/8943	0.0331194	0.22251	0.191357	St3gal1/B3gnt2/B4galt1
mmu04151	PI3K-Akt signaling pathway	27/465	359/8943	0.0337024	0.22251	0.191357	Akt3/Itga1/Pdgfd/Rptor/Pkn2/Col4a1/Osmr/Areg/Hsp90aa1/Creb5/Angpt2/Angpt1/Flt4/Lama4/Prlr/Thbs3/Igf1r/Myb/Creb1/Efna5/Bcl2/Akt1/Col1a1/Irs1/Pck2/Nfkb1/Jak2
mmu05012	Parkinson disease	21/465	264/8943	0.0341764	0.22251	0.191357	Atp5g3/Slc25a4/Ndufa13/Uqcrfs1/Txn1/Sdhd/Psmb5/Cox5a/Atf6/Sncaip/Psma1/Apaf1/Slc39a6/Ndufa7/Ern1/Uchl1/Psmc5/Gnas/Slc39a13/Slc39a11/COX2
mmu00051	Fructose and mannose metabolism	5/465	36/8943	0.0370648	0.236288	0.203206	Khk/Pmm2/Fbp2/Aldob/Akr1b10
mmu04614	Renin-angiotensin system	5/465	37/8943	0.0410966	0.248108	0.213371	Ace/Agtr1b/Agt/Agtr1a/Klk1b9
mmu03320	PPAR signaling pathway	9/465	89/8943	0.0411139	0.248108	0.213371	Cpt1a/Angptl4/Rxrb/Ehhadh/Scp2/Lpl/Pck2/Plin4/Scd4
mmu04062	Chemokine signaling pathway	16/465	192/8943	0.0418483	0.248108	0.213371	Akt3/Grk2/Pf4/Cxcl16/Elmo1/Cxcr1/Ppbp/Cxcr5/Ccl19/Ccl22/Vav1/Adcy4/Prkcd/Akt1/Nfkb1/Jak2
mmu04934	Cushing syndrome	14/465	162/8943	0.0423757	0.248108	0.213371	Fh1/E2f2/Fzd2/Kcna4/Creb5/Cdkn2c/Agtr1b/Tcf7l1/Agt/Gnas/Adcy4/Agtr1a/Creb1/Apc
mmu05220	Chronic myeloid leukemia	8/465	76/8943	0.0429729	0.248108	0.213371	Akt3/E2f2/Mecom/Hdac2/Bcr/Tgfb3/Akt1/Nfkb1
mmu04929	GnRH secretion	7/465	63/8943	0.0440996	0.249898	0.21491	Akt3/Kcnn2/Kcnn4/Kcnj3/Akt1/Hcn2/Hcn1
mmu04914	Progesterone-mediated oocyte maturation	9/465	92/8943	0.0491267	0.270115	0.232297	Akt3/Cdc25a/Ccnb2/Hsp90aa1/Anapc2/Igf1r/Adcy4/Akt1/Anapc1
mmu01200	Carbon metabolism	11/465	121/8943	0.0497928	0.270115	0.232297	Mmut/Idh2/Sdhd/Fh1/Shmt1/Fbp2/Aldob/Mdh2/Pcca/Eno2/Acat1
