# Supplementary material for: Expression Levels of the Tnni3k Gene in the Heart Are Highly Associated with Cardiac and Glucose Metabolism-Related Phenotypes and Functional Pathways
Source: Int J Mol Sci. 2023 Aug 14;24(16):12759. doi: 10.3390/ijms241612759 (PMC10454158; doi:10.3390/ijms241612759)
Supplement: Supplementary file 1 [file ijms-24-12759-s001.zip › Supplementary table s2.xlsx]

## Sheet: ST2
Supplemental Table S2: Transcriptional factors significantly enriched for Tnni3k-correlated genes involved in "Insulin resistance", "AGE-RAGE signaling pathway in diabetic complications", "Diabetic cardiomyopathy", "Adrenergic signaling in cardiomyocytes", and "TGF-beta signaling pathway"
Key TF	Description	# of overlapped genes	P value	Q value	List of overlapped genes
Sp1	trans-acting transcription factor 1	9	9.1e-08	1.18e-06	Smad7,Agt,Slc2a1,Adcy4,Bmp7,Gfpt2,Irs1,Col1a1,Slc25a4
Nfkb1	nuclear factor of kappa light polypeptide gene enhancer in B cells 1, p105	8	1.25e-07	1.18e-06	Agt,Slc2a1,Edn1,Akt1,Nfkb1,Col1a1,Bmpr2,Bcl2
Rela	v-rel reticuloendotheliosis viral oncogene homolog A (avian)	5	2.88e-05	0.000182	Nfkb1,Akt1,Col1a1,Agt,Bcl2
Trp53	transformation related protein 53	5	0.000133	0.000632	Agt,Nfkb1,Bcl2,Agtr1a,Smurf1
Jun	jun proto-oncogene	4	0.000605	0.0023	Slc2a1,Smurf1,Nfkb1,Ppp1r3b
Ep300	E1A binding protein p300	3	0.00074	0.00234	Irs1,Edn1,Creb1
Esr2	estrogen receptor 2 (beta)	2	0.00113	0.00307	Bcl2,Akt1
Stat3	signal transducer and activator of transcription 3	3	0.00164	0.00391	Col1a1,Akt1,Bcl2
Cebpa	CCAAT/enhancer binding protein (C/EBP), alpha	2	0.00226	0.0043	Nfkb1,Bcl2
Smad1	SMAD family member 1	2	0.00226	0.0043	Col1a1,Col4a1
Creb1	cAMP responsive element binding protein 1	2	0.00376	0.0065	Bcl2,Prkce
Spi1	spleen focus forming virus (SFFV) proviral integration oncogene	2	0.00621	0.00952	Nfkb1,Ncf4
Crebbp	CREB binding protein	2	0.00651	0.00952	Nfkb1,Bcl2
Ppara	peroxisome proliferator activated receptor alpha	2	0.00815	0.0109	Cpt1a,Bcl2
E2f1	E2F transcription factor 1	2	0.0092	0.0109	Bcl2,Nfkb1
Foxo1	forkhead box O1	2	0.0092	0.0109	Akt1,Edn1
Nfe2l2	nuclear factor, erythroid derived 2, like 2	2	0.0107	0.012	Bcl2,Nfkb1
Runx2	runt related transcription factor 2	2	0.0123	0.013	Col1a1,Smurf1
Ctnnb1	catenin (cadherin associated protein), beta 1	2	0.0144	0.0144	Slc2a1,Grem2
