# Supplementary material for: Expression Levels of the Tnni3k Gene in the Heart Are Highly Associated with Cardiac and Glucose Metabolism-Related Phenotypes and Functional Pathways
Source: Int J Mol Sci. 2023 Aug 14;24(16):12759. doi: 10.3390/ijms241612759 (PMC10454158; doi:10.3390/ijms241612759)
Supplement: Supplementary file 1 [file ijms-24-12759-s001.zip › Supplementary table s3.xlsx]

## Sheet: Sheet1
Supllementary Table S3. Result of echocardiography in BXDs according to B or D alleles
Strain	Allele		Strain	Allele
C57BL/6J	B		DBA/2J	D
BXD16	B		BXD2	D
BXD24	B		BXD9	D
BXD29	B		BXD15	D
BXD40	B		BXD32	D
BXD48	B		BXD34	D
BXD60	B		BXD43	D
BXD62	B		BXD44	D
BXD65	B		BXD49	D
BXD65b	B		BXD51	D
BXD66	B		BXD61	D
BXD70	B		BXD68	D
BXD71	B		BXD69	D
BXD73	B		BXD77	D
BXD74	B		BXD101	D
BXD75	B		BXD102	D
BXD78	B		BXD154	D
BXD79	B		BXD169	D
BXD83	B
BXD87	B
BXD89	B
BXD90	B
BXD111	B
BXD113	B
BXD155	B

## Sheet: LVPW;d (mm)
Strain	Mean	SD	N
B
78	0.632	0.021679	5
29	0.772	0.143248	5
C57B6	0.7825	0.083109	8
83	0.7925	0.04272	4
40	0.806	0.132401	5
89	0.815	0.137961	4
111	0.818533	0.107244	5
75	0.841	0.220413	5
16	0.846875	0.079008	5
62	0.854	0.055946	5
65b	0.893	0.116276	5
65	0.894625	0.119031	5
74	0.909447	0.330557	5
155	0.932821	0.072473	5
24	0.950875	0.08867	5
79	0.956	0.053666	5
87	0.96592	0.091194	5
66	0.965964	0.288298	5
113	0.987375	0.097195	5
48	0.9895	0.306359	5
60	1.02503	0.296411	5
90	1.05005	0.332003	5
70	1.05682	0.506549	5
73	1.06581	0.339704	5
71	1.09	0.236432	3
D
2	0.666	0.109225	5
169	0.682	0.016432	5
154	0.706	0.134648	5
15	0.74	0.083666	5
32	0.7452	0.260759	5
68	0.79	0.175119	4
102	0.804	0.105024	5
43	0.837314	0.127129	5
101	0.842	0.131605	5
DBA-2J	0.863375	0.178783	5
51	0.866667	0.142945	3
34	0.868	0.114324	5
49	0.904363	0.142519	6
77	0.92	0.362675	4
61	0.922983	0.28595	6
69	0.933804	0.164818	5
44	0.940389	0.213396	5
9	0.9715	0.214253	2

## Sheet: LVPW;s (mm)
Strain	Mean	SD	N
B
78	0.908	0.098843	5
C57B6	0.99375	0.090544	8
75	1.00289	0.192376	5
111	1.01777	0.152328	5
29	1.03	0.128647	5
16	1.04115	0.113986	5
62	1.09	0.10583	5
83	1.1	0.200499	4
65b	1.118	0.103296	5
40	1.132	0.088148	5
65	1.13606	0.072186	5
89	1.1625	0.049917	4
155	1.16501	0.087914	5
79	1.17	0.083367	5
48	1.20775	0.240354	5
66	1.23737	0.320822	5
24	1.24442	0.093188	5
90	1.25934	0.303474	5
87	1.26747	0.089166	5
70	1.26897	0.386675	5
60	1.28115	0.341101	5
113	1.31675	0.112443	5
71	1.32	0.151327	3
74	1.32009	0.296661	5
73	1.45388	0.392469	5
D
169	0.8858	0.159274	5
2	0.954	0.177708	5
15	1	0.169411	5
68	1.00025	0.214166	4
154	1.002	0.177679	5
51	1.01	0.1249	3
32	1.0394	0.134896	5
34	1.082	0.142548	5
102	1.082	0.222194	5
61	1.09338	0.291633	6
43	1.10505	0.198165	5
77	1.11	0.299666	4
101	1.164	0.146901	5
49	1.16928	0.246788	6
9	1.18	0.127279	2
69	1.20012	0.05223	5
DBA-2J	1.26225	0.286401	5
44	1.27308	0.158473	5

## Sheet: EF
Strain	Mean	SD	N
B
75	49.6885	6.97055	5
78	51.05	8.60384	5
87	51.3092	2.18816	5
111	52.4074	2.37165	5
155	52.6389	5.56389	5
C57B6	52.9288	2.51617	8
48	52.9372	4.74791	5
113	53.0098	6.38905	5
29	54.138	7.97197	5
90	54.483	12.7981	5
62	55.224	4.74491	5
89	56.505	3.39952	4
65b	56.594	4.19856	5
60	57.1178	6.62718	5
16	57.7026	5.11498	5
65	58.1034	5.90337	5
79	58.45	4.92141	5
24	58.5035	14.5807	5
66	60.3218	3.66469	5
40	60.604	7.57412	5
71	61	5.90254	3
83	61.0675	12.9993	4
73	64.819	10.5955	5
70	67.1485	11.4087	5
74	76.3889	9.48399	5
D
51	44.8667	2.64057	3
9	46.145	18.9717	2
34	48.55	4.71046	5
154	49.688	6.26486	5
49	50.0938	11.5749	6
77	50.1275	6.38063	4
2	52.53	11.0861	5
15	54.06	8.71395	5
68	55.01	7.13513	4
43	55.373	5.54878	5
102	55.708	12.4525	5
169	55.882	11.5016	5
32	57.482	5.18386	5
44	58.1596	5.918	5
69	59.6225	8.94195	4
101	59.68	3.8455	5
61	60.056	7.66699	6
DBA-2J	64.2123	10.9882	5

## Sheet: LV Vol;d (ul) 
Strain	Mean	SD	N
B
74	46.5456	15.5578	5
24	51.3978	11.0339	5
71	52.5967	12.3776	3
70	57.5697	36.5198	5
65b	58.036	3.21516	5
65	59.7837	10.5835	5
89	61.16	10.8951	4
48	62.0568	6.57711	5
75	62.282	24.0528	5
16	66.4792	9.13084	5
66	68.3193	15.7022	5
60	68.8373	11.1342	5
73	68.9047	20.6165	5
87	68.9902	20.5656	5
40	69.606	22.4167	5
83	70.3675	17.4045	4
62	71.838	12.6644	5
C57B6	74.14	14.0402	8
111	77.0541	6.90686	5
90	78.7949	12.4873	5
79	79.358	22.7946	5
113	82.5866	16.8543	5
29	85.538	10.5053	5
155	91.8659	20.2336	5
78	93.54	6.20619	5
D
61	51.7496	10.5449	6
69	53.7889	7.36303	5
102	61.332	4.08153	5
43	62.1358	6.35167	5
44	62.4141	10.6578	5
DBA-2J	65.6242	22.3059	5
32	68.204	11.1516	5
169	69.216	11.2949	5
101	69.536	6.63044	5
77	69.54	19.6474	4
68	73.5575	21.7537	4
154	81.246	6.43327	5
49	84.3205	10.7228	6
2	85.86	10.3179	5
9	86.68	14.7502	2
51	87.32	16.3997	3
34	100.622	21.4595	5
15	104.1	14.1515	5

## Sheet: LV Vol;s (ul)
Strain	Mean	SD	N
B
74	12.1282	8.2321	5
71	20.1367	2.29818	3
24	21.2119	7.48982	5
70	22.3987	20.3161	5
65	24.8658	4.97066	5
73	25.0726	13.1098	5
65b	25.2	2.96084	5
89	26.3625	3.64601	4
66	27.5271	8.98636	5
48	27.8552	2.22382	5
16	27.9118	3.39679	5
83	28.1575	12.2012	4
40	28.598	13.9334	5
60	30.0747	9.36829	5
75	30.708	11.8864	5
62	32.26	7.82643	5
79	32.802	9.94817	5
87	33.0064	10.1152	5
C57B6	34.735	6.15229	8
111	36.7293	4.29323	5
90	36.8324	14.3773	5
29	39.198	8.39206	5
113	39.4265	12.085	5
155	42.8474	11.195	5
78	45.698	7.76991	5
D
61	20.4044	5.98863	6
69	21.4826	4.92505	5
DBA-2J	25.2039	15.6751	5
44	25.285	5.59332	5
102	26.97	7.30998	5
43	27.7435	5.6402	5
101	28.136	4.37476	5
32	29.208	7.14013	5
169	31.482	13.4516	5
68	34.7775	17.0046	4
77	35.5275	13.4507	4
49	39.7912	12.9925	6
2	40.588	10.6969	5
154	41.052	7.56098	5
15	47.54	9.83961	5
51	48.0467	8.4117	3
9	48.12	24.4093	2
34	51.96	12.8088	5

## Sheet: Heart Rate
Strain	Mean	SD	N
B
78	356.4	46.4898	5
29	363.8	36.3208	5
74	392.333	56.9464	5
24	396		1
83	405	16.0208	4
79	409.8	3.70135	5
113	413.77	72.5323	5
40	414	50.636	5
66	414	51.7252	5
75	416	80.0187	3
60	416.647	59.2872	5
C57B6	425.75	42.56	8
73	428.059	104.32	5
87	428.083	61.6603	5
71	437.333	87.9621	3
111	444	60.2121	5
65b	445.4	8.08084	5
89	448.75	44.7689	4
155	450.973	62.7873	5
65	452.5	45.9619	2
48	458.4	48.1799	5
70	458.556	61.6125	5
16	461.822	83.1632	5
90	474.2	89.773	5
62	484.8	42.4288	5
D
2	301	66.8842	5
32	315.2	42.5171	5
68	327	36.4234	4
9	336	62.2254	2
DBA-2J	347.915	37.9744	5
169	358.8	42.1153	5
51	372.667	102.997	3
154	374	44.7102	5
34	376.2	46.4457	5
101	382	44.9277	5
44	393.09	91.6059	5
69	400	97.3525	5
15	401.2	16.3615	5
102	412	84.1517	5
77	428.25	47.162	4
49	452.094	63.305	6
61	452.235	45.6463	6
43	489.62	65.1816	4
